# Supplementary material for: Double-Lumen Endotracheal Tube—Predicting Insertion Depth and Tube Size Based on Patient’s Chest X-ray Image Data and 4 Other Body Parameters
Source: Diagnostics (Basel). 2022 Dec 14;12(12):3162. doi: 10.3390/diagnostics12123162 (PMC9777797; doi:10.3390/diagnostics12123162)
Supplement: Supplementary file 1 [file diagnostics-12-03162-s001.zip]

Archive with 1 entries (1 files):
- diagnostics-2087319-supplementary.pdf
